# Supplementary material for: The genetic architecture of resistance to virus infection in Drosophila
Source: Mol Ecol. 2016 Aug 26;25(20):5228–41. doi: 10.1111/mec.13769 (PMC5082504; doi:10.1111/mec.13769)
Supplement: Supplementary file 1 — Table S1 List of genes present in each identified QTL. [file MEC-25-5228-s001.xlsx]

## Sheet: Sheet1
QTL1 - pst	3L	7350-7390
pst
sec63
Sh3beta
bhr
SMSr
smid
CG8564
CG8563
CG3237
QTL2 - 2R69	2R	9880 -9910
mam
CG30482
QTL3 – 2L18	2L	5790 - 6150
CG9171
CG14005
CG7239
CG11034
CG31644
CG34381
CG8965
CG9029
CG9024
CG8982
CG9021
CG14001
CG14000
CG9016
CG9019
CG9042
CG9044
CG13999
CG13998
CG9046
CG13997
CG9048
CG9050
CG13992
CG9064
CG18340
CG9553
CG9075
CG9078
CG9088
CG9093
CG9092
CG9098
CG11607
CG13996
CG9107
CG9109
CG9115
CG9117
CG31643
CG9127
CG12393
CG9131
CG34179
CG9135
CG13995
CG34180
CG9140
CG13994
CG9144
CG9147
CG9150
CG13993
CG9154
kr-h2
CG9162
kr-h1
CG9175
stai
CG31642
CG5972
CG9226
CG9227
CG9222
CG13991
QTL1 – ref(2)P	2L	19520 – 19900
CG10132
CG10166
CG10137
CG10165
CG33116
CG31697
CG13082
ref(2)P
CG13081
CG10337
TepIV
CG13079
CG13078
CG13077
spi
CG10366
CG10268
msb11
Lar
scw
CG10447
CG10462
CG10631
CG10628
CG10463
bsh
fbp
CdGAPr
CG10466
fs(2)ltoPP43
CG13962
CG13958
sick
CG10481
QTL2 – X65	X	21420 – 22310
CG14476
CG17450
CG33502
CG32820
CG32857
CG32819
CG32500
DIP1
CG14621
CG14615
tilB
CG14614
CG14619
CG14617
CG14613
CG14618
CG12576
l(1)G0196
CG17600
S6kII
CG17598
CG17599
CG17601
CG32499
CG4143
CG41476
CG12446
fog
CG42346
CG34334
QTL3 – 3R64	3R	14450 – 14860
CG14301
CG14303
CG31224
Gos28
CstF-64
CG7698
CG31231
CG31229
CG7702
CG7705
CG31230
CG7706
CG7708
CG7709
CG14300
CG34282
VAChT
Cha
CG34283
CG7714
CG7715
CG14302
Mekk1
CG7718
gw1
CG14299
CG7720
CG18208
CG31226
CG14298
CG14297
Rh2
CG14292
CG14294
CG34284
endoA
CG17836
CG14290
CG31222
CG31149
dnk
CG12269
CG5451
snRNP-U1
gukh
CG6005
CG14285
gatA
NP15.6
P5cr
Prp18
CG6013
QTL4 – X13	X	5600 – 5740
CG4096
CG33080
CG32758
CG15773
l(1)G0060
CG4078
CG15772
lin-52
CG15771
MAPK-AK2
CG15770
CG3097
CG42264
CG3108
CG4064
CG15767
CG12239
Cpr5C
CG18341
CG15766
CG15765
CG11462
CG12729
QTL5 – 2R70	2R	9570 – 10350
fas
CG6220
CG6280
CG13340
Cpr50Ca
Cpr50CB
stj
CG13339
fl(2)d
CG6329
CG6337
CG6347
CG6357
synaptogyrin
CG6553
tum
CG13344
CG6543
CG30484
CG30485
CG13343
CG16935
shot
DJ-1alpha
AG01
CG33155
mRpL53
CG13349
Cp1
Aats-phe
CG13350
CG8067
RN-tre
mam
cg6701
CG30482
CG6704
CG18568
CG18371
Prosap
CG42287
CG42288
CG8233
pea
CG13018
CG13016
O-fut1
CG8323
CG18327
Tango7
CG8257
mRpS16
CG8331
CG18324
cg
CG30069
CG8394
Sox15
CG30071
RpS23
CG8468
opa1-like
CG8458
CG8494
CG8503
Mdr50
Hsc70-5
beta4GalNAcTA
CG8547
SelD
Als
CR30068
Ih
CR20066
CG8589
CG34379
CG8617
CG8613
Arc1
CG8617
Acr2
CG10102
Tfb1
CG34184
CG34443
CG34443
CG34444
Obp50a
Obp50b
Obp50c
Obp50d
Obp50e
CG34185
CG30075
CG8422
CG10104
CG17385
Sin1
CG17386
phy1
CG17388
CG17389
Oaz
